# Supplementary material for: Alterations of Lysine Acetylation Profile in Murine Skeletal Muscles Upon Exercise
Source: Front Aging Neurosci. 2022 May 3;14:859313. doi: 10.3389/fnagi.2022.859313 (PMC9110802; doi:10.3389/fnagi.2022.859313)
Supplement: Supplementary file 2 [file Table_2.XLSX]

## Sheet: Sheet1
	A2	A1	A3	B2	B1	B3
Titin-K18975	-0.304006	-0.182786	-0.272297	0.296311	0.286881	0.132248
Calpain-3-K732	-0.210897	-0.186065	-0.152003	0.225275	0.171207	0.0827026
Titin-K19160	-0.261881	-0.0709665	-0.134477	0.132248	0.22404	0.0482362
Annexin A6-K442	-0.194295	-0.100051	-0.0908029	0.144046	0.297485	0.112367
Filamin-C-K735	-0.194295	-0.12658	-0.148801	0.301002	0.146655	0.327687
Actin, alpha skeletal muscle-K293	-0.166503	-0.155213	-0.0846703	0.153157	0.111031	0.130931
Myosin-4-K972	-0.369595	-0.212568	-0.195946	0.171207	0.157044	0.301002
Myosin-1-K1535	-0.207561	-0.186065	-0.174621	0.153157	0.189034	0.222805
Titin-K30276	-0.646112	0.015783	-0.200913	0.654436	0.297485	0.489543
Annexin A6-K370	-0.327348	-0.0923402	-0.334607	0.243669	0.197865	0.260628
Beta-enolase-K89	-0.270556	-0.0816138	-0.253257	0.364012	0.290424	0.360645
Calmodulin-3-K22	-0.0785637	-0.0679388	-0.121863	0.325386	0.0690147	0.164786
NADH dehydrogenase [ubiquinone] flavoprotein 2, mitochondrial-K60	-0.137648	-0.268817	-0.231075	0.471968	0.144046	0.209141
Titin-K22784	-0.316528	-0.508403	-0.103147	0.168642	0.0285692	0.0745054
Titin-K32488	-0.288065	-0.327348	-0.139236	0.230203	0.209141	-0.0588937
Myosin-binding protein C, fast-type-K1017	-0.62371	-0.768568	-0.204233	0.266637	0.332278	-0.011588
Myosin-4-K59	-0.018878	-0.603841	-0.452057	0.0229004	0.448901	0.374066
Titin-K7959	-0.176251	-0.617056	-0.560643	0.045443	0.556797	0.144046
Cytochrome c oxidase subunit 5B, mitochondrial-K120	-0.16004	-0.384584	-0.277534	-0.046921	0.286881	0.0976108
Myosin-4-K1758	-0.246395	-0.140826	-0.284546	0.0949116	0.276199	0.125651
Titin-K15851	-0.239566	-0.325539	-0.691989	0.392867	0.468844	0.339137
Desmin-K43	-0.687335	-1.04692	-1.17788	-0.171368	0.370722	0.0854247
Cytochrome b-c1 complex subunit 7-K45	-0.0954196	-0.176251	-0.37707	0.077243	0.351628	0.175045
Myosin-4-K914	-0.117161	-0.343732	-0.279284	0.325386	0.244887	0.22404
Titin-K15734	-0.00288828	-0.261881	-0.12658	0.171207	0.145351	0.21661
Medium-chain specific acyl-CoA dehydrogenase, mitochondrial-K179	0.00432161	-0.32916	-0.182786	0.1137	0.132248	0.233888
Obscurin-K941	0.0143553	-0.260152	-0.237864	0.115033	0.112367	0.169925
Titin-K21620	0.0894982	-0.172994	-0.210897	0.253384	0.117695	0.275007
Myosin-8-K568	-0.129734	-0.174621	-0.121863	-0.0218044	0.180148	0.301002
Cytochrome b-c1 complex subunit 7-K83	-0.187707	-0.304006	-0.323733	0.0172093	0.254594	0.301002
Titin-K2841	-0.291592	-0.358454	-0.0499049	0.246104	0.0799754	0.643394
Titin-K2703	-0.172994	-0.179515	-0.321928	0.0935602	0.0426443	0.27262
Myosin-4-K1420	-0.32916	-0.195946	-0.390245	0.182692	0.00863031	0.397255
Myoglobin-K146	0.215368	0.254594	0.0867838	-0.390245	-0.0923402	-0.321928
Myosin-4-K761	0.149259	0.105678	0.041243	-0.351074	-0.0262051	-0.204233
Titin-K13647	0.306846	0.333424	0.124328	-0.316528	-0.00144342	-0.442222
Titin-K18045	0.226509	0.172488	0.0976108	-0.232769	-0.0291463	-0.440263
Caveolin-3-K15	0.351628	0.0908534	0.197865	-0.588574	-0.103147	-0.694321
Sarcoplasmic/endoplasmic reticulum calcium ATPase 1-K758	0.21661	0.145351	0.171207	-0.210897	0	-0.161653
Calsequestrin-1-K187	0.296311	0.133564	0.124328	-0.169745	-0.0543923	-0.305788
Phosphoglycerate mutase 2-K113	0.196607	0.111031	0.10165	-0.227692	-0.140826	-0.249822
Elongation factor 2-K572	0.235114	0.345964	0.264236	-0.207561	-0.169745	-0.314733
Sarcoplasmic/endoplasmic reticulum calcium ATPase 1-K502	0.185232	0.341417	0.323082	-0.461959	-0.467932	-0.558517
Titin-K24095	0.0854247	0.304511	0.121679	-0.284546	-0.288065	-0.367732
Myoglobin-K46	0.0676387	0.206643	0.0989585	-0.227692	-0.195946	-0.277534
Histone-lysine N-methyltransferase Smyd1-K94	0.232661	0.339137	0.178874	-0.397828	-0.463947	-0.465938
Myosin-binding protein C, fast-type-K387	0.169925	0.395063	0.192825	-0.500218	-0.444184	-0.415037
Titin-K15543	0.195348	0.264236	0.176323	-0.232769	-0.114035	-0.106249
Titin-K17739	0.171207	0.407081	0.132248	-0.554273	-0.307573	-0.351074
Myosin-1-K1451	0.163499	0.146655	0.0786098	-0.345564	-0.246395	-0.263612
Cytochrome c1, heme protein, mitochondrial-K310	0.166073	0.22404	0.16092	-0.334607	-0.210897	-0.274041
Titin-K13415	0.309176	0.231432	0.0621217	-0.224317	-0.100051	-0.316528
cAMP-dependent protein kinase type I-alpha regulatory subunit-K367	0.159629	0.130931	-0.0649175	-0.289827	-0.168123	-0.289827
Beta-enolase-K262	0.265437	0.352759	0.24732	-0.274041	-0.110916	-0.41889
cAMP-dependentCytochrome c oxidase subunit 6B1-K13	0.27858	0.474047	0.0551957	-0.373327	-0.304006	-0.606035
AFG3-like protein 2-K307	0.169925	0.257011	0.051024	-0.242977	-0.229382	-0.314733
Myosin light chain 1/3, skeletal muscle isoform-K31	0.286881	0.314986	0.0384362	-0.323733	-0.341903	-0.222633
Sarcoplasmic/endoplasmic reticulum calcium ATPase 1-K605	0.196607	0.238787	0.0257376	-0.145605	-0.168123	-0.0203404
Titin-K794	0.291604	0.314986	0.168642	-0.293359	-0.21927	0.0745054
Adenylosuccinate lyase-K402	0.328836	0.316146	0.14274	-0.416962	-0.129734	-0.00288828
Stromal interaction molecule 1-K53	0.210389	0.235114	0.041243	-0.295128	-0.104697	-0.101598
Aldo-keto reductase family 1 member B1-K240	-0.0291463	0.618239	0.370722	-0.948976	-0.305788	-0.367732
Titin-K31952	0.0551957	0.192825	0.137504	-0.229382	-0.121863	-0.194295
Fructose-bisphosphate aldolase A-K28	0.0607392	0.331132	0.138814	-0.531156	-0.207561	-0.349235
Titin-K19903	0.136191	0.215368	0.175045	-0.279284	-0.0262051	-0.258425
Voltage-dependent L-type calcium channel subunit alpha-1S-K1083	0.199123	0.24245	0.266637	-0.691989	-0.261881	-0.520769
Titin-K14538	0.237564	0.0648829	0.121679	-0.270556	-0.134477	-0.150401
Ankyrin repeat domain-containing protein 2-K129	0.326537	0.0922074	0.217851	-0.323733	-0.0831412	-0.236164
Titin-K17367	0.273814	0.0908534	0.201634	-0.226004	-0.0649175	-0.0203404
Titin-K17444	0.211635	0.0342157	0.0551957	-0.33825	-0.114035	-0.125006
Fructose-bisphosphate aldolase A-K99	0.225275	0.399445	0.334568	-0.454032	-0.397828	-0.270556
Sarcoplasmic/endoplasmic reticulum calcium ATPase 1-K492	0.195348	0.304511	0.246104	-0.461959	-0.452057	-0.212568
Myosin regulatory light chain 2, skeletal muscle isoform-K166	0.295135	0.303342	0.366252	-0.533242	-0.45799	-0.182786
Ryanodine receptor 1-K1080	0.498761	0.356144	0.435095	-0.968605	-0.823677	-0.504305
Voltage-dependent calcium channel subunit alpha-2/delta-1-K842	0.14274	0.117695	0.0989585	-0.309359	-0.288065	-0.176251
Titin-K2845	0.0703893	0.120352	0.145351	-0.492079	-0.217591	-0.205896
Titin-K20753	0.267835	0.222805	0.293959	-0.179515	-0.0954196	0.0799754
Titin-K5378	0.0867838	0.0370307	0.115033	-0.330973	-0.261881	-0.115597
Alpha-actinin-3-K411	0.00432161	0.104337	0.201634	-0.195946	-0.300448	-0.0649175
Myosin-4-K955	0.0676387	0.0758749	0.232661	-0.253257	-0.349235	-0.15682
Myosin-4-K1448	0.0935602	0.0648829	0.172488	-0.217591	-0.307573	-0.134477
Myosin-4-K562	0.015783	0.120352	0.153157	-0.192645	-0.236164	-0.107803
LIM domain-binding protein 3-K637	-0.0203404	0.16221	0.259423	-0.537424	-0.634867	-0.492079
Histone-lysine N-methyltransferase Smyd1-K268	0.232661	-0.0159576	0.235114	-0.270556	-0.204233	-0.0985055
Myomesin-1-K237	0.134878	-0.0484122	0.369606	-0.279284	-0.212568	-0.152003
Cytochrome b-K6	0.151859	0.0186342	0.286881	-0.134477	-0.153607	-0.279284
Sarcoplasmic/endoplasmic reticulum calcium ATPase 1-K481	0.186501	0.0662614	0.266637	-0.215915	-0.207561	-0.253257
Sarcalumenin-K896	0.0621217	0.0703893	0.327687	-0.16004	-0.375197	-0.284546
Proteasome subunit alpha type-6-K45	0.0690147	-0.0588937	0.237564	-0.121863	-0.275786	-0.288065
Fructose-bisphosphate aldolase A-K230	0.175045	0.0468403	0.0935602	-0.392137	-0.394032	-0.358454
Sarcalumenin-K766	0.397255	0.200379	0.259423	-0.237864	-0.349235	-0.147202
Titin-K16655	0.336855	0.253384	0.260628	-0.139236	-0.298673	-0.33825
Calsequestrin-1-K58	0.190299	0.119024	0.124328	-0.21424	-0.388355	-0.343732
PDZ and LIM domain protein 3-K280	0.284514	0.309176	0.409255	-0.194295	-0.311148	-0.222633
Fructose-bisphosphate aldolase A-K330	0.27739	0.265437	0.349365	-0.323733	-0.345564	-0.332789
Titin-K14763	0.206643	0.171207	0.0635029	-0.145605	-0.227692	-0.375197
Junctophilin-1-K425	0.378512	0.219091	0.22033	0.0299829	-0.104697	-0.184425
Sarcoplasmic/endoplasmic reticulum calcium ATPase 1-K128	0.269033	0.415759	0.230203	-0.39973	-0.715486	-0.508403
Sarcoplasmic/endoplasmic reticulum calcium ATPase 1-K684	0.192825	0.222805	0.199123	-0.288065	-0.475936	-0.356606
Troponin C, skeletal muscle-K85	0.291604	0.308011	0.159629	-0.0232698	-0.158429	-0.0969617
Myosin-binding protein C, fast-type-K304	0.464668	0.442545	0.197865	-0.362158	-0.646112	-0.375197
Sarcoplasmic/endoplasmic reticulum calcium ATPase 1-K542	0.290424	0.299831	0.0881416	-0.321928	-0.394032	-0.364013
Sarcoplasmic/endoplasmic reticulum calcium ATPase 1-K515	0.374066	0.305679	0.185232	-0.182786	-0.296899	-0.323733
Superoxide dismutase [Cu-Zn]-K123	0.211635	0.178874	0.111031	-0.00144342	-0.217591	-0.0846703
Myosin-binding protein C, fast-type-K88	0.27858	0.144046	0.209141	-0.205896	-0.450084	-0.275786
LIM domain-binding protein 3-K21	0.366252	0.192825	0.240009	-0.311148	-0.632629	-0.349235
Actin, alpha skeletal muscle-K330	0.286881	0.180148	0.351628	-0.171368	-0.0664274	-0.446148
Titin-K34304	0.190299	0.426533	0.306846	-0.187707	-0.22095	-0.703689
Myosin-4-K453	0.0881416	0.15056	0.219091	-0.0923402	-0.129734	-0.217591
Titin-K13482	0.215368	0.178874	0.222805	-0.0785637	-0.134477	-0.28279
Myc box-dependent-interacting protein 1-K80	-0.00288828	0.0482362	0.0703893	-0.254978	-0.26708	-0.37146
Sarcalumenin-K792	0.259423	0.309176	0.351628	-0.330973	-0.323733	-0.619271
Titin-K746	0.00144197	0.371838	0.311503	-0.0634092	-0.42082	-0.625934
Titin-K30598	0.0717627	0.285698	0.140124	-0.147202	-0.459973	-0.298673
Titin-K25881	0.202888	0.279768	0.250962	-0.0247367	-0.272297	-0.239566
Titin-K13517	-0.00723157	0.138814	0.159629	-0.129734	-0.358454	-0.311148
Titin-K13592	0.0172093	0.27858	0.282143	-0.131313	-0.237864	-0.171368
Titin-K18962	0.0538064	0.359521	0.128293	-0.246395	-0.541618	-0.514573
Sarcoplasmic/endoplasmic reticulum calcium ATPase 1-K544	0.0962619	0.348232	0.178874	-0.086201	-0.202572	-0.231075
Fructose-bisphosphate aldolase A-K13	0.0579701	0.290424	0.173767	-0.164884	-0.1976	-0.202572
Beta-enolase-K335	-0.0892673	0.159629	-0.0101344	-0.422752	-0.522841	-0.365871
